# Supplementary material for: Relationship between fall history and toe grip strength in older adults with knee osteoarthritis in Japan: A cross-sectional study
Source: PLoS One. 2023 Mar 13;18(3):e0282944. doi: 10.1371/journal.pone.0282944 (PMC10010548; doi:10.1371/journal.pone.0282944)
Supplement: S1 Dataset — (XLSX) [file pone.0282944.s002.xlsx]

## Sheet: Sheet1
Fall Group (fall=1, non-fall=0)	Sex (F=0 M=1)	Height	Wight	BMI	Age	K-L grade(gradeⅣ=2, Ⅲ=1, Ⅱ=0)	Rest pain(affected side	Rest pain(unaffected side)	Walking pain(unaffected side)	Walking pain(unaffected side)	IKES（affected side）	IKES（unaffected side）	TGS（affected side）	TGS（unaffected side）	TUG	ｍFES
1	1	149.7	65.9	29.4	82	1	0	0	55	35	16.5	19.2	11.5	6.9	11.5	109
1	1	149.5	62	27.7	67	1	0	4	34	34	21.3	16.2	8.8	10.9	8.8	84
1	1	161.1	63	24.3	88	1	65	25	78	25	8.1	14.5	16.5	1.8	16.5	120
1	1	152.7	67.1	28.8	82	1	0	0	34	34	10.7	12.7	9.9	5.6	9.9	139
1	1	153.1	61.8	26.4	77	1	0	0	61	61	20.9	19.1	8	10.1	8	137
1	1	169.9	63.5	22	64	1	5	0	70	11	40.8	40.5	8.1	16.6	8.1	77
1	1	149.3	53.5	24	81	2	50	0	30	0	19.8	18.9	7.3	3	7.3	105
1	1	147.2	66.4	30.6	73	2	11	11	49	47	13.8	14.8	9.5	6.3	9.5	136
1	1	142.2	45.3	22.4	74	2	0	0	60	6	10.8	17.8	7.9	11.7	7.9	138
1	1	149.6	48.4	21.6	83	2	0	0	68	50	11.8	8.3	24.5	2.2	24.5	132
1	1	166.3	75.5	27.3	74	2	0	0	23	10	21.5	26.9	10.4	5.8	10.4	127
1	1	156	55.2	22.7	70	2	0	0	80	36	5.3	19.7	11.9	17.8	11.9	77
1	1	149.6	52.2	23.3	76	2	0	0	10	0	2.7	4.3	10.1	1.1	10.1	136
1	1	148.1	50.2	22.9	70	2	0	34	80	32	10.6	16.9	16.9	5.7	16.9	121
1	1	165.5	72.7	26.5	76	2	61	61	76	76	30	24.7	16.6	2.6	16.6	131
1	1	165.2	82	30	57	2	34	25	65	60	15.2	13.7	9.4	3.9	9.4	135
1	0	154.2	56.5	23.8	70	2	13	3	60	30	17.8	21.4	10.2	4.8	10.2	127
1	0	148.6	47.9	21.7	81	2	0	0	50	0	11.5	19	9.3	11.8	9.3	132
1	0	145	48.2	22.9	78	2	6	0	54	15	3.1	12.6	16.4	2.1	16.4	127
1	0	143.8	49.7	24	85	2	48	19	87	57	0.5	1.2	11.3	1.2	11.3	126
1	0	154.3	70.1	29.4	68	2	56	0	91	41	12.2	16.4	10.7	8.3	10.7	138
1	0	148.8	71.2	32.2	70	2	26	14	52	24	8.8	14.1	23.3	3.1	23.3	99
1	0	140.4	40.5	20.5	64	2	57	12	75	25	18.2	18.4	9.3	8.5	9.3	121
1	0	167.5	95	33.9	56	2	55	22	90	70	15.3	13.7	11	8.4	11	93
1	0	152.9	51.4	22	69	2	65	0	74	0	8.5	10.6	12.3	8.3	12.3	97
1	0	150	58	25.8	75	2	38	0	51	0	19.6	25.7	9.2	12.8	9.2	105
1	0	143.1	52	25.4	67	2	23	5	65	0	14.1	17.7	7.4	15.4	7.4	98
1	0	150.8	54.8	24.1	82	2	0	0	9	0	19.7	19.7	13.2	3.7	13.2	112
1	0	162.7	105	39.7	55	2	0	0	62	0	13.4	13.4	10.2	4.5	10.2	96
1	0	149.5	70.9	31.7	71	2	0	0	70	0	9.8	12.6	12.5	5.5	12.5	135
1	0	156.2	92.2	37.8	50	2	30	0	70	49	11.8	25.9	16.2	12.5	16.2	101
1	0	158.7	73.4	29.1	74	2	0	0	20	17	17.9	15	8.2	15.5	8.2	140
1	0	145.2	50	23.7	77	2	30	33	90	91	11.4	12.6	21.1	3.1	21.1	34
1	0	162.8	63.6	24	77	2	0	0	5	3	16.4	24.1	13.7	15.6	13.7	140
1	0	147.4	61.1	28.1	68	2	25	0	42	0	13.7	22	11.4	3.2	11.4	140
1	0	165.5	68	24.8	73	2	6	6	58	58	15.8	14.5	20	4.9	20	40
1	0	168	73	25.9	77	2	0	0	21	21	28.6	31.5	8.4	7.7	8.4	35
1	0	145.5	68.7	32.5	83	2	25	0	42	46	13.3	13.3	12.4	2.2	12.4	76
1	0	154	68.7	29	72	2	18	50	53	59	13.9	21.4	13.8	8.9	13.8	78
1	0	144	58.7	28.3	70	2	0	0	50	0	4.2	8.8	21.2	5.2	21.2	139
1	0	151.1	72.1	31.6	72	2	18	0	18	0	16.4	15.3	10.4	6.8	10.4	117
1	0	164.4	64.6	23.9	79	2	0	0	52	24	19.9	23.4	11.5	4	11.5	128
1	0	150.1	53.8	23.9	78	2	0	0	15	0	8	13.5	17.6	7.1	17.6	61
1	0	151.6	74.9	32.6	59	2	0	0	69	69	15	15.6	12.8	4.2	12.8	62
1	0	142.6	52.2	25.7	77	2	0	0	21	35	13.2	12.4	24.1	7.3	24.1	66
1	0	149.9	43.9	19.5	82	2	30	0	74	0	15	16.7	14.4	9.1	14.4	50
1	0	138.8	44.1	22.9	68	2	16	0	16	0	6.9	18.8	12.4	10.4	12.4	124
1	0	168.8	75.5	26.5	86	2	15	15	30	30	11.9	15.4	21.5	5.2	21.5	50
1	0	156.2	66.2	27.1	77	2	33	10	51	10	30.6	27.8	10.3	2.7	10.3	62
1	0	153.4	59	25.1	78	2	15	22	47	25	15.9	19.8	15.8	7.7	15.8	86
1	0	152.7	52.1	22.3	72	2	13	0	26	20	10	12.2	11.5	4.2	11.5	94
1	0	149.7	57.5	25.7	83	2	0	0	55	35	15	16.1	11.4	5.8	11.4	135
1	0	144.3	53.1	25.5	75	2	0	0	22	0	19.6	21.2	8.7	10.1	8.7	95
1	0	148.7	57.1	25.8	77	2	10	0	26	13	19.2	18.3	9.6	7.9	9.6	138
1	0	141.7	55.2	27.5	85	2	0	20	25	45	13	1.5	12.3	2.5	12.3	54
1	0	167.4	70	25	78	2	0	0	50	50	19.9	21.4	12.8	8	12.8	71
1	0	142.4	64.8	32	73	2	0	0	91	0	26.7	21.2	9.8	10.1	9.8	132
1	0	150.6	59.6	26.3	70	2	0	0	22	0	19.6	25.5	14.5	6.8	14.5	35
1	0	145.8	59.6	28	81	2	0	0	45	10	7.7	17.7	8.4	13.6	8.4	120
1	0	150.7	50.8	22.4	71	2	0	0	41	26	12.4	17.8	18.9	9.1	18.9	43
1	0	171.9	88.5	29.9	66	2	46	0	48	10	18.6	18.2	9.5	5.5	9.5	125
1	0	149.7	55.7	24.9	70	2	25	0	55	0	14.3	9.8	15.9	2.5	15.9	58
1	0	146	45.5	21.3	79	2	25	0	40	0	13.8	12	12.3	8.2	12.3	25
1	0	150.6	56.1	24.7	53	2	0	0	73	64	9.6	11.7	8.4	8.1	8.4	106
1	0	159.7	67.6	26.5	77	2	0	0	73	10	23.5	24	12.6	13.5	12.6	70
1	0	178.2	89.8	28.3	65	2	0	0	30	0	36.3	38.1	8.3	13.4	8.3	83
1	0	148.7	52	23.5	80	2	0	0	62	48	18	10.1	16.7	7.2	16.7	13
1	0	152.3	45.8	19.7	61	2	28	0	50	0	8.3	19.8	8.8	8.6	8.8	139
1	0	148.8	67.2	30.4	77	2	37	0	50	0	9.9	14.3	10	6.3	10	74
1	0	154.5	52.9	22.2	83	2	47	0	67	0	13.7	14.5	15.6	3.6	15.6	107
1	0	146.3	51.9	24.2	70	2	11	5	15	5	21.6	19.6	10	7.4	10	109
1	0	147.5	58	26.7	79	2	21	21	50	60	11.1	12.5	13.1	6.5	13.1	106
1	0	142.1	61	30.2	81	2	0	0	70	0	7.6	18.8	10.6	3	10.6	95
1	0	140	43.2	22	83	2	0	0	50	50	6.6	3.2	13.5	2.1	13.5	19
0	1	154.6	63.3	26.5	69	0	0	0	56	45	12.9	22.9	8.4	8.9	8.4	128
0	1	142.1	48.8	24.2	69	0	0	0	86	0	5.3	15.9	9.8	10.1	9.8	140
0	1	151.1	44.9	19.7	72	0	55	50	74	72	9.1	13.9	11.7	6.6	11.7	140
0	1	161.9	62.5	23.8	72	0	58	0	80	31	15.4	24.6	15.3	9.3	15.3	140
0	1	146.3	62	29	76	0	6	6	34	30	17.6	19.1	17.8	3.9	17.8	134
0	1	144.8	58.2	27.8	85	1	8	0	89	30	10.6	13.8	12.8	9.7	12.8	137
0	1	165.3	84.9	31.1	78	1	0	0	55	0	14.5	27.2	9.6	13.2	9.6	140
0	1	174	83.9	27.7	56	1	0	0	40	20	28.8	29.4	11.1	11.4	11.1	122
0	1	153.5	51.5	21.9	78	1	0	0	73	73	12.8	14.5	9.7	4.2	9.7	126
0	1	137.4	46.6	24.7	85	1	0	0	28	50	9.1	13.5	23.1	4.1	23.1	120
0	1	153.3	57.7	24.6	81	1	0	0	21	14	10.2	9.2	13.1	2.9	13.1	139
0	1	154.4	50.8	21.3	79	1	56	0	78	0	8.3	10	15.4	2.8	15.4	137
0	1	163.7	62.1	23.2	77	1	59	0	54	10	16.5	16.9	11.3	11.7	11.3	134
0	1	160.9	69.9	27	76	1	50	0	60	0	13.4	15.8	14.9	7	14.9	131
0	1	159	59.2	23.4	69	1	42	0	53	0	8	18.6	15.2	12.4	15.2	87
0	1	168.8	60.8	21.3	80	1	0	0	41	0	14.6	14.6	9.1	6.9	9.1	80
0	1	158	46	18.4	82	1	0	0	72	0	14.7	20.5	9.3	35.3	9.3	134
0	1	158.8	54.7	21.7	79	1	0	0	0	34	22.2	25	8.3	9.6	8.3	66
0	1	150.2	55.6	24.6	76	1	10	0	28	0	11.4	12.5	10.7	6.3	10.7	135
0	1	148.3	48.4	22	69	1	10	0	30	0	12.4	17.3	14	11.6	14	132
0	1	146.8	63.4	29.4	76	1	11	29	13	39	19.2	18.9	12.6	8	12.6	107
0	1	151.9	46.9	20.3	81	1	47	0	61	0	20.1	19.4	12.1	9.7	12.1	140
0	1	147.8	73.5	33.6	72	1	65	0	72	25	23.8	21.4	10.1	11.7	10.1	112
0	1	146.7	49.6	23	81	1	0	0	48	41	8.7	8.1	14.8	2.7	14.8	140
0	1	170.8	67.1	23	80	1	0	0	15	15	31.1	27.4	10.7	9.8	10.7	140
0	1	149.2	60.3	27.1	85	1	0	0	30	45	23.6	17.5	20.2	11.4	20.2	140
0	1	157.2	57.7	23.3	77	1	0	0	41	0	11.6	16.1	8.9	5.9	8.9	140
0	1	159.3	84	33.1	65	1	0	0	46	17	12.6	12.2	12.7	7.9	12.7	140
0	1	153.9	66.9	28.2	62	1	19	6	65	11	13.5	14.9	11.8	9.2	11.8	140
0	1	154.8	67	28	74	1	0	0	0	0	22.7	24.9	12.7	14.9	12.7	139
0	1	146.8	55.8	25.9	68	1	4	0	75	11	19.6	20	9.1	10.9	9.1	41
0	1	155.4	58.5	24.2	71	1	28	0	95	0	7.1	13.6	9.8	4.1	9.8	109
0	1	147.1	67.6	31.2	82	1	22	5	65	13	15.1	15	9.4	6.1	9.4	97
0	1	156	56	23	64	2	4	64	39	39	11.4	14.3	12.2	6.2	12.2	119
0	1	151.8	74.9	32.5	70	2	65	65	64	64	12.8	13.5	11.2	8	11.2	91
0	1	144.4	41.1	19.7	81	2	45	43	58	86	12.1	10.9	15.3	6	15.3	140
0	1	154	59.3	25	89	2	15	0	100	50	9.7	10.8	42.5	8.7	42.5	138
0	1	151.4	49.6	21.6	78	2	0	0	58	18	11.1	10.4	12.3	5.2	12.3	125
0	1	144.5	50.4	24.1	77	2	49	0	84	0	3	18.9	11.2	3.1	11.2	78
0	1	160.1	72.9	28.4	60	2	25	33	70	80	24.8	30.3	8.5	13.8	8.5	127
0	1	160	59	23	59	2	0	0	0	30	11.8	16	8.9	11.2	8.9	126
0	1	163	74.1	27.9	76	2	27	0	81	4	37.4	21.3	9.5	11	9.5	130
0	1	139.3	48.5	25	80	2	0	0	65	70	8.4	11.2	17.3	5.5	17.3	140
0	1	151.6	65.1	28.3	66	2	0	0	68	0	6	13.2	8.9	8.7	8.9	113
0	1	154.4	53.8	22.6	79	2	0	0	27	0	16.9	13	11	1.5	11	114
0	1	148.6	76.7	34.7	70	2	0	0	39	39	21.6	22.9	14.3	10.4	14.3	140
0	1	150.6	56.2	24.8	77	2	0	0	33	0	15.5	139.5	13.9	7.2	13.9	120
0	1	143.6	47.1	22.8	84	2	0	0	60	0	14.3	16.5	13.4	4.4	13.4	99
0	1	147.3	60.5	27.9	82	2	0	0	30	30	16.8	16.5	8.7	10.5	8.7	133
0	1	143.6	55.3	26.8	73	2	12	38	24	1	16.3	16.1	11.4	3.9	11.4	110
0	1	153.2	61.3	26.1	63	2	0	0	23	49	18.7	17.5	8.2	8.8	8.2	77
0	1	145.6	47.9	22.6	78	2	0	0	30	7	9.8	11	12.5	8.1	12.5	96
0	1	145.5	56	26.5	77	2	0	0	69	0	11.7	16.5	12.1	7	12.1	140
0	1	149.5	53	23.7	78	2	22	18	22	22	8.6	10.8	8.8	7	8.8	140
0	1	142.6	53.4	26.3	84	2	0	0	50	30	11.8	13.3	14	6.9	14	130
0	1	158.9	78	30.9	74	2	20	0	68	0	13	16.3	12.1	12.8	12.1	113
0	1	156.6	60.5	24.7	91	2	0	0	48	0	12.7	20.7	12.9	4.9	12.9	114
0	1	155.4	54.6	22.6	76	2	50	5	56	0	7.9	12	13.1	5.9	13.1	140
0	1	150.9	86.4	37.9	67	2	28	0	78	0	21.4	26.2	11.4	10.8	11.4	122
0	1	158.8	64	25.4	82	2	0	0	42	0	6.9	11.3	16.4	8.8	16.4	120
0	1	147.4	58.3	26.8	83	2	4	0	21	52	9.9	13	11.8	4.3	11.8	99
0	1	140.7	50.5	25.5	78	2	0	0	20	0	17.1	15.8	15	7.2	15	0
0	0	163.8	87.8	32.7	78	2	12	0	65	0	9.3	18.4	15.7	5.1	15.7	136
0	0	155.9	58.7	24.2	64	2	41	0	51	3	15.1	12.9	12.2	2.8	12.2	110
0	0	156.1	79.8	32.7	63	2	0	0	50	22	12.5	9.5	27.3	6.1	27.3	89
0	0	148.8	53.8	24.3	81	2	0	0	35	30	17.1	17.5	9.6	7.7	9.6	135
0	0	149.3	75	33.6	68	2	0	0	27	0	13.6	13.8	12	2.5	12	96
0	0	174.6	74.5	24.4	60	2	32	31	32	31	26.8	34.9	6.7	22.3	6.7	116
0	0	157.9	55	22.1	72	2	5	0	13	0	15.5	16.9	8	10.1	8	131
0	0	152.5	60.6	26.1	84	2	0	0	55	0	7.5	13	13.3	6.5	13.3	123
0	0	177.2	71.2	22.7	76	2	0	0	70	33	28.3	31.6	11.8	16.7	11.8	139
0	0	158.7	75.8	30.1	85	2	0	0	0	0	16	20.7	19.1	7	19.1	139
0	0	142.7	63.2	31	82	2	22	0	50	0	5.9	6.2	21.5	0.8	21.5	134
0	0	149.4	68.7	30.8	80	2	19	19	30	20	11	11.1	13.6	6.9	13.6	140
0	0	154.1	57.2	24.1	78	2	0	0	9	9	19.7	20	10.6	13.4	10.6	140
0	0	154.1	60	25.3	70	2	0	0	33	0	21.7	26.3	10.3	15.2	10.3	140
0	0	162.9	85.1	32.1	77	2	0	0	53	70	28.9	31.2	10	10.5	10	125
0	0	156.9	60.2	24.4	72	2	0	0	61	47	18.2	13.6	9.7	15.8	9.7	136
0	0	163	79.5	29.9	76	2	0	0	66	66	35.8	35.6	9.8	9.2	9.8	136
0	0	162.3	64	24.3	77	2	0	10	0	40	24.3	18.6	13	14.6	13	118
0	0	153.1	56.4	24.1	82	2	0	0	50	0	17.4	19.3	10.7	5.1	10.7	135
0	0	151.9	55	23.8	80	2	0	0	100	50	6.2	14.6	17.3	10.5	17.3	135
0	0	142.4	43.5	21.5	76	2	50	10	50	10	3.4	15.3	18.9	8.1	18.9	125
0	0	162.2	69	26.2	65	2	0	0	64	0	14.2	26.4	13.4	9.8	13.4	135
0	0	157.7	63.4	25.5	77	2	10	0	71	0	7.3	8.7	12.9	8.8	12.9	125
0	0	170.8	59.8	20.5	54	2	11	11	47	47	23.7	30.9	9.3	9	9.3	136
0	0	166.7	74.8	26.9	87	2	50	40	30	35	15	17.9	19.2	10.2	19.2	140
0	0	164.5	75.9	28	82	2	80	0	50	0	21.5	29.4	24.9	10.6	24.9	140
0	0	153.8	67.2	28.4	73	2	0	0	50	75	32.4	15	12.4	9.8	12.4	131
0	0	159.7	63	24.7	58	2	0	0	44	0	6.6	21.7	12.1	11.5	12.1	140
0	0	149	63	28.4	77	2	0	0	35	82	18.8	18.6	13.2	3.7	13.2	132
0	0	152.1	67.7	29.3	79	2	56	0	91	0	12.2	18.4	9.7	5.1	9.7	128
0	0	151.9	72.1	31.2	75	2	0	0	70	32	8.9	5.5	23	13	23	115
0	0	154.6	55.3	23.1	74	2	40	0	92	0	8.1	8.9	23.6	1.2	23.6	140
0	0	154.8	67.6	28.2	71	2	0	0	66	23	11.5	13.5	8.8	5.6	8.8	137
0	0	153.9	73.8	31.2	79	2	0	0	75	0	6	11.3	16	8.8	16	140
0	0	155	60.7	25.3	69	2	20	0	51	20	13.1	14.6	8.2	9.2	8.2	140
0	0	163.7	57.5	21.5	69	2	0	0	66	0	21.5	21.5	8.7	7.7	8.7	132
0	0	153.8	63	26.6	69	2	5	5	100	57	5.4	9.8	13.1	6.9	13.1	140
0	0	158.4	60.8	24.2	79	2	0	0	50	40	17.1	17.7	10.1	10.5	10.1	135
0	0	149.2	47.1	21.2	79	2	45	0	57	18	11.7	13.2	21.9	4.1	21.9	112
0	0	151.3	66.3	29	73	2	23	0	27	0	15.4	15.4	11.4	5.1	11.4	140
0	0	148.1	64.4	29.4	82	2	0	0	50	0	14.1	10.9	12.1	5.5	12.1	140
0	0	168.3	59.1	20.9	73	2	9	0	20	0	13.4	27	11.9	5.9	11.9	96
0	0	149.6	61.8	27.6	80	2	0	0	15	0	9.5	12.5	9.1	5.3	9.1	124
0	0	149.6	73.6	32.9	71	2	15	0	20	7	7.8	9.8	18.6	7.1	18.6	88
0	0	149.1	60.8	27.3	76	2	35	0	75	55	18.4	18.6	12.1	11.7	12.1	140
0	0	140.7	51.8	26.2	85	2	0	0	68	68	8	10	30	6.1	30	51
0	0	144	61.4	29.6	80	2	0	0	0	0	7.9	8.8	15.5	2.3	15.5	139
0	0	151.2	63.6	27.8	81	2	0	0	15	7	4.7	9.2	17.8	7.7	17.8	94
0	0	155.9	56.2	23.1	75	2	20	20	40	30	15.6	16.6	12.3	7.2	12.3	104
0	0	152.2	61.8	26.7	69	2	0	0	0	0	10.9	9.4	13.8	4.9	13.8	34
0	0	143.6	57	27.6	81	2	36	27	55	16	11.6	24.7	9.3	7.2	9.3	86
0	0	156.3	61	25	64	2	3	0	77	0	17.8	14.6	10.6	10.1	10.6	105
0	0	153.5	55.2	23.4	78	2	0	0	71	55	13.3	11.2	11.7	13	11.7	89
0	0	155	68	28.3	75	2	0	0	15	5	22.9	22.6	8.4	11.1	8.4	131
0	0	177.9	95	30	72	2	15	10	45	45	33.6	34	15.9	17.8	15.9	100
0	0	146.6	68.3	31.8	76	2	22	0	89	17	16.9	19	11.6	9.5	11.6	64
0	0	157	84	34.1	72	2	0	0	69	0	11.7	11	12.3	8.3	12.3	131
0	0	180.6	85.6	26.2	63	2	10	0	50	0	15.5	29.4	16.1	11.3	16.1	101
0	0	162	67.7	25.8	77	2	40	60	80	100	11.5	13.3	11.8	6.8	11.8	114
0	0	165.9	65.1	23.7	66	2	0	0	50	0	18.2	28.8	9.5	14.2	9.5	140
0	0	170.1	87	30.1	62	2	24	0	70	0	22.2	25.2	9.8	10.6	9.8	81
0	0	159	71.2	28.2	83	2	5	5	20	10	14.1	9	12	1.4	12	107
0	0	153.5	70.2	29.8	71	2	0	0	60	20	19.6	24.7	11.9	13.1	11.9	70
0	0	145.5	44.1	20.8	73	2	0	0	40	0	9	22	8.8	11.6	8.8	135
0	0	148.9	66.6	30	81	2	0	0	21	5	13.2	17	13.3	11.1	13.3	104
0	0	153.9	50	21.1	79	2	0	0	40	40	5	7.6	12.7	6.9	12.7	81
0	0	147.4	48.1	22.1	65	2	0	0	72	15	5.4	11	9.7	3.2	9.7	74
0	0	165.7	69.4	25.3	71	2	5	5	50	15	3.5	8.1	12.9	7	12.9	104
0	0	173.3	85.5	28.5	69	2	0	0	15	0	19.8	25.5	14	15.3	14	114
0	0	156.1	44.5	18.3	65	2	0	0	91	0	26.7	8.8	11	13.1	11	138
0	0	155.5	50.8	21	78	2	0	0	70	0	12.8	12.6	14.3	4.3	14.3	96
0	0	159.9	52.7	20.6	70	2	0	0	25	0	25.4	15	9	16.6	9	140
0	0	161	58.9	22.7	83	2	90	50	90	50	6.5	7.7	22.7	3.5	22.7	42
0	0	155	55.6	23.1	84	2	0	50	0	50	13	13	21.8	6.1	21.8	76
0	0	147	47.9	22.2	73	2	54	13	51	20	5.5	7.6	11.1	3.3	11.1	97
0	0	168.3	74.2	26.2	70	2	0	0	13	0	23.5	22	9.7	16.4	9.7	126
0	0	150.2	54.8	24.3	85	2	0	0	44	0	13.9	11.6	13.6	4.5	13.6	102
0	0	149.1	56.6	25.5	78	2	0	6	50	10	7.8	12.4	10	9	10	140
0	0	155.6	61.8	25.5	79	2	0	0	43	0	9.8	12.6	11	6.4	11	98
0	0	152.4	74.5	32.1	75	2	0	0	0	0	9.4	9.4	16.3	9.5	16.3	103
0	0	157.5	60	24.2	73	2	0	0	16	3	22.1	23.2	8.8	13.2	8.8	119
0	0	150	65.3	29	72	2	0	0	26	0	21.8	24	8.9	11.3	8.9	138
0	0	154	88	37.1	67	2	87	0	83	50	4.7	14	12.6	6.4	12.6	93
0	0	146.2	55.6	26	76	2	0	0	0	0	13.9	9.4	11.8	5.2	11.8	111
0	0	151.4	49.7	21.7	77	2	34	0	34	0	6.2	10.3	13.2	3.8	13.2	108
0	0	148.9	54	24.4	83	2	0	0	0	0	16	14.5	8.5	9.5	8.5	139
0	0	148.4	46.7	21.2	86	2	0	0	69	80	7.7	5.9	12.6	3.8	12.6	82
0	0	154.6	63.9	26.7	81	2	5	5	7	13	19.1	22	11.5	6.4	11.5	117
0	0	156	66.8	27.4	74	2	0	0	70	33	12.8	13.4	10.5	7.1	10.5	123
0	0	140.5	37.5	19	80	2	11	13	62	58	6.7	11.5	12.2	8.4	12.2	100
0	0	156.2	77.8	31.9	78	2	0	0	63	0	37.8	32	11.1	11.1	11.1	96
0	0	150	52.8	23.5	62	2	0	0	77	15	5.7	12.6	12.5	7.8	12.5	70
0	0	150.9	64.4	28.3	75	2	0	0	55	55	19.1	20.8	12.9	12.3	12.9	117
0	0	162	79	30.1	61	2	0	0	91	86	26.7	34.7	8.4	5	8.4	123
0	0	163.5	74.2	27.7	80	2	50	0	90	0	21.7	30.2	11.4	4.9	11.4	128
0	0	148.3	62	28.2	76	2	22	0	18	22	24.7	24.2	12.2	9.9	12.2	102
0	0	157.9	67.8	27.2	84	2	20	0	50	0	17	20.3	11.9	6.9	11.9	138
0	0	146.4	63.8	29.8	70	2	10	0	0	0	19.3	19.7	9.2	11	9.2	128
0	0	150	85.2	37.9	73	2	24	0	30	0	4.3	8.3	13.1	3.5	13.1	140
0	0	152.6	59.3	25.5	70	2	46	0	48	0	18.6	20.6	9.7	11.4	9.7	90
0	0	149.8	52.8	23.5	62	2	0	0	65	20	19	22.1	9.4	7.8	9.4	140
0	0	155.6	63.3	26.1	82	2	30	20	55	45	4	1.5	12.2	1.8	12.2	59
0	0	170.9	90.8	31.1	64	2	18	60	35	40	21.6	24.3	12.4	9.3	12.4	88
0	0	155.2	52.8	21.9	70	2	40	0	5	0	22.6	17.2	10	12.3	10	139
0	0	158.6	55.9	22.2	72	2	2	13	67	70	24.6	27	9.9	16	9.9	138
0	0	149.1	66.6	30	81	2	0	0	24	0	13.3	13.3	17.2	3.8	17.2	122
0	0	139.7	54.7	28	83	2	0	0	43	0	14.4	19.2	11	5.4	11	50
0	0	168.6	67.1	23.6	83	2	0	0	30	10	8.3	5.3	13.7	5	13.7	118
0	0	165.6	71.8	26.2	74	2	0	0	15	0	11	19	12.4	3	12.4	96
0	0	151.5	50.5	22	73	2	0	0	70	0	6.6	10.9	11.8	4.3	11.8	139
0	0	146.1	52	24.4	84	2	0	0	74	59	4.9	9.3	22.6	3.8	22.6	139
0	0	152.9	77	32.9	77	2	0	0	20	20	11.4	17.7	15.4	5.8	15.4	93
0	0	165.8	65	23.6	88	2	18	25	50	60	34.6	39.5	12.2	11.7	12.2	115
0	0	145.6	49	23.1	80	2	0	0	57	0	9.8	10.7	22.1	6.8	22.1	110
0	0	149	48.6	21.9	71	2	0	0	13	0	23.5	25.5	9.5	6.8	9.5	140
0	0	154.8	75.7	31.6	76	2	0	0	73	0	6.2	9.2	22.8	7.6	22.8	133
0	0	151.9	87	37.7	81	2	20	10	83	65	3.8	3.3	25.9	5.2	25.9	69
0	0	157	56.4	22.9	73	2	67	45	65	45	15.8	12.4	9.8	4.8	9.8	80
0	0	163.1	77.5	29.1	79	2	0	0	100	50	28.4	38.3	16.8	13.1	16.8	111
0	0	144.7	40.5	19.3	82	2	2	3	10	10	13.2	9.4	9.6	5.1	9.6	127
0	0	171.5	70	23.8	81	2	0	0	48	0	28.4	31.3	11.8	10.6	11.8	136
0	0	149.3	46.9	21	79	2	0	0	0	0	13.2	20.3	10.1	12.8	10.1	86
0	0	151.3	53.8	23.5	80	2	0	0	70	0	12.8	17.8	9.7	1.7	9.7	121
0	0	150.5	56.8	25.1	66	2	0	0	50	0	8.4	14.7	9.6	8.4	9.6	108
0	0	141.6	47.7	23.8	71	2	0	0	23	0	17.8	18.6	7.2	9.4	7.2	140
0	0	142.7	50.5	24.8	80	2	47	0	70	37	11.4	13.8	17.1	5	17.1	135
0	0	161.8	78.5	30	67	2	20	0	39	0	10.2	18	10.5	7.3	10.5	108
0	0	154	64.5	27.2	79	2	17	0	35	0	13.6	22.1	12.7	13.4	12.7	78
0	0	166.8	58.6	21.1	78	2	25	0	70	65	3	10.4	21.1	4	21.1	11
0	0	179.9	94	29	60	2	0	0	25	0	54.5	37.9	9.1	15.6	9.1	138
0	0	164.8	69.7	25.7	59	2	0	0	40	30	9.2	18.1	11.6	15.3	11.6	103
0	0	162.5	65.2	24.7	73	2	0	0	50	25	22.7	25.7	12.4	12.4	12.4	114
0	0	159.4	61.9	24.4	65	2	0	0	0	0	7.1	9.5	10	12.2	10	124
0	0	160.5	73	28.3	69	2	20	0	30	0	20.6	8.3	8.4	14.2	8.4	117
0	0	142.1	48.4	24	77	2	40	0	10	0	20.4	16.7	16.2	12	16.2	82
0	0	170.5	78.4	27	63	2	15	0	15	0	6.7	20.6	15.4	12.1	15.4	107
0	0	157	56.6	23	66	2	5	0	60	20	20.9	22.1	12.1	17	12.1	101
0	0	153.8	51.8	21.9	77	2	0	60	44	40	16.7	15.3	16.1	8.1	16.1	106
0	0	164.3	73.1	27.1	62	2	0	0	31	0	7.6	17.2	8.2	12.3	8.2	140
0	0	178.1	87.2	27.5	56	2	23	0	34	0	46.9	40	11	25	11	102
0	0	149.8	63	28.1	78	2	0	0	20	0	11.4	21.2	10.1	10.1	10.1	112
0	0	169	72.8	25.5	79	2	10	0	20	0	36.8	38.3	8.8	14.9	8.8	139
0	0	151.1	51.9	22.7	62	2	0	0	70	40	12.8	13.8	12.8	11.6	12.8	127
0	0	149.6	43.6	19.5	85	2	0	0	25	25	25.4	18	12.4	7.3	12.4	74
0	0	157.1	54.7	22.2	66	2	90	0	90	15	6.5	22.1	9.2	13.4	9.2	101
0	0	147.6	53.5	24.6	84	2	51	46	42	0	17.3	15.1	18.3	6.2	18.3	91
0	0	161.2	64.3	24.7	72	2	0	0	76	44	30.4	25.7	9.4	13.4	9.4	108
0	0	162.6	66.9	25.3	73	2	25	0	45	30	18.6	16.5	9.7	6.2	9.7	140
0	0	150.5	74	32.7	62	2	45	0	90	50	7.7	15.2	20.2	3.5	20.2	123
0	0	147.4	71.4	32.9	83	2	40	0	60	0	20.4	21.2	13.8	4.8	13.8	89
0	0	149.7	51.6	23	76	2	0	0	30	0	8.5	9.3	12.7	1.7	12.7	132
0	0	164.7	66	24.3	62	2	0	0	0	0	42.4	36.3	8.3	12.2	8.3	121
0	0	163	73.6	27.7	66	2	66	25	36	52	7.8	5.9	18.7	2.7	18.7	59
0	0	156	65.5	26.9	74	2	0	0	0	0	12.2	11.1	10.6	5.8	10.6	137
0	0	155	73	30.4	74	2	5	48	5	48	11.4	12.8	13.7	7.9	13.7	139
0	0	143.5	72.5	35.2	78	2	0	0	100	60	14.7	14.2	11.9	3.9	11.9	138
0	0	161.7	79.5	30.4	67	2	60	0	53	0	11.9	16.5	8.7	11.5	8.7	119
0	0	161.5	57	21.9	73	2	32	46	39	24	26.7	21	7.7	12.6	7.7	120
0	0	152.1	55.4	23.9	80	2	22	0	22	0	9.8	9.6	14	3.1	14	136
0	0	160.1	58.6	22.8	71	2	30	0	10	0	22.4	31.7	10.3	17.2	10.3	80
0	0	149.4	52.2	23.4	78	2	0	0	50	50	16.6	21.9	10.7	7.1	10.7	96
0	0	157.5	81.3	32.8	77	2	0	0	15	25	18.1	15.1	11.7	9.1	11.7	138
0	0	154	65.2	27.5	78	2	13	0	80	0	15.4	24.6	10.9	10.5	10.9	96
0	0	169.6	77.9	27.1	67	2	0	0	100	20	40.6	33.6	10.8	16.2	10.8	130
0	0	158.6	54.3	21.6	76	2	6	31	28	72	9.2	7.7	9.4	9.4	9.4	122
0	0	147.1	61.4	28.4	75	2	0	0	12	0	11.3	18.8	14	3.8	14	0
0	0	155.3	78.4	32.5	73	2	85	29	85	29	14.7	20.9	11	8.8	11	41
0	0	144.7	70.1	33.5	73	2	15	0	50	20	2.9	8.3	21.2	8.6	21.2	81
0	0	141	46	23.1	72	2	0	0	45	45	7.1	12.5	34.7	5.4	34.7	44
0	0	147.6	55.5	25.5	78	2	0	0	71	52	12	14.3	16.9	8.8	16.9	139
0	0	143.8	48	23.2	71	2	14	0	45	0	18.9	10.8	10.2	8.1	10.2	81
0	0	170.8	80.4	27.6	78	2	0	0	16	0	23.8	32	13.5	13.1	13.5	132
0	0	142.7	54.8	26.9	79	2	30	0	48	22	9.5	11.3	13	4.8	13	120
0	0	161.6	93.3	35.7	79	2	0	0	50	50	33	25.2	12.8	12.3	12.8	70
0	0	153.3	56.1	23.9	78	2	0	0	50	0	8.9	12.7	10.8	3	10.8	133
0	0	171.8	91.8	31.1	67	2	19	6	44	30	73.4	50.7	7.2	12.6	7.2	58
0	0	153.7	47.1	19.9	81	2	0	0	0	0	6.9	8.6	13.3	5.4	13.3	109
0	0	160.3	70.7	27.5	73	2	30	25	45	30	35.8	23.1	10.4	18.8	10.4	125
0	0	150.4	49	21.7	81	2	14	0	45	0	16.5	12	12.8	4.1	12.8	119
0	0	151.4	50.2	21.9	79	2	0	0	75	0	6	13.5	14.5	8.5	14.5	120
0	0	153.2	66.2	28.2	77	2	15	35	26	53	12.2	12.2	8.6	10.2	8.6	89
0	0	181.6	84.2	25.5	55	2	0	0	0	0	32.9	47.8	9.3	27.7	9.3	122
0	0	160.1	68	26.5	64	2	0	0	70	15	26.9	31.8	8.1	16	8.1	138
0	0	158	66.8	26.8	91	2	0	0	50	50	13.1	18.4	12	3.7	12	62
0	0	150	49.9	22.2	80	2	0	0	14	0	11.8	13.7	7.5	11.1	7.5	140
0	0	143.5	44.7	21.7	82	2	0	0	50	0	14.9	11	12.8	5.6	12.8	74
0	0	147.7	55.9	25.6	80	2	0	0	25	25	14.3	22.5	11.3	6.8	11.3	53
0	0	152.4	58.6	25.2	80	2	0	0	0	0	10.7	12.5	10.8	3.7	10.8	102
0	0	172.1	101.8	34.4	73	2	0	0	10	10	31.6	31.6	11.7	10.3	11.7	135
0	0	148.7	56.5	25.5	80	2	0	0	100	10	19.3	10.9	14.6	2.5	14.6	73
0	0	158.2	74.6	29.8	77	2	0	0	52	0	26.9	39.3	8.9	7.2	8.9	121
0	0	155.2	69	28.6	73	2	0	0	35	35	6.4	9.1	18.1	9.5	18.1	87
0	0	142.2	44.2	21.9	85	2	20	0	50	20	13.9	11.3	12.1	7.1	12.1	56
0	0	142.9	50	24.5	82	2	73	0	50	0	19	17.6	15.9	7.3	15.9	82
